# Supplementary material for: Extracellular Proteome Analysis Shows the Abundance of Histidine Kinase Sensor Protein, DNA Helicase, Putative Lipoprotein Containing Peptidase M75 Domain and Peptidase C39 Domain Protein in Leptospira interrogans Grown in EMJH Medium
Source: Pathogens. 2021 Jul 6;10(7):852. doi: 10.3390/pathogens10070852 (PMC8308593; doi:10.3390/pathogens10070852)
Supplement: Supplementary file 1 [file pathogens-10-00852-s001.zip]

Archive with 1 entries (1 files):
- pathogens-1260330-supplementary.pdf
